# Supplementary material for: Hdac3, Setdb1, and Kap1 mark H3K9me3/H3K14ac bivalent regions in young and aged liver
Source: Aging Cell. 2019 Dec 19;19(2):e13092. doi: 10.1111/acel.13092 (PMC6996956; doi:10.1111/acel.13092)
Supplement: Supplementary file 2 [file ACEL-19-e13092-s002.xlsx]

## Sheet: Normalized Intensity Ratios
Histone Mark	Old1	Old2	Old3	Old4	Young1	Young2	Young3	Young4
H4(4to17)ac0me0	0.968269	0.954071	0.920561	0.708204	0.757005	0.728395	0.832543	0.802427
H4(4to17)K5ac1me0	1.10966	1.14828	1.09366	0.963131	0.949078	1.0045	1.15105	1.00845
H4(4to17)K8ac1me0	1.05028	1.01394	0.960116	0.812967	0.875023	0.898875	0.987173	0.87009
H4(4to17)K12ac1me0	0.791006	0.672177	0.588324	0.555257	0.57212	0.600549	0.56853	0.566715
H4(4to17)K16ac1me0	1.00251	0.96829	0.89792	0.797616	0.804424	0.914074	1.31284	0.890081
H4(4to17)K8ac1K12ac1me0	0.763824	0.643345	0.577794	0.561703	0.585484	0.562634	0.475783	0.43258
H4(4to17)K5ac1K8ac1me0	1.34257	1.06827	1.26083	1.02416	1.22023	1.17849	1.29169	1.04431
H4(4to17)K5ac1K16ac1me0	1.02718	0.985273	0.966368	1.03172	1.09959	1.26524	1.45541	1.10596
H4(4to17)K8ac1K16ac1me0	0.834578	0.726062	0.67191	0.721977	0.729908	0.810261	0.867838	0.73108
H4(4to17)K12ac1K16ac1me0	0.756416	0.626756	0.558773	0.581505	0.622811	0.714239	0.674182	0.600737
H4(4to17)K8ac1K12ac1K16ac1me0	0.671314	0.497658	0.492958	0.65566	0.592442	0.590508	0.602892	0.661466
H4(4to17)K5ac1K8ac1K12ac1me0	0.781148	0.563561	0.52942	0.731763	0.595576	0.550398	0.483635	0.636925
H4(4to17)K5ac1K8ac1K16ac1me0	0.85686	0.671839	0.69613	0.965496	0.834055	0.78941	0.938661	1.0331
H4(4to17)K5ac1K8ac1K12ac1K16ac1me0	0.740084	0.541838	0.565091	0.571164	0.618664	0.663759	0.571406	0.478032
H4(20to23)K20me0	0.474393	0.327258	0.258918	0.301303	0.344977	0.277147	0.166835	0.178883
H4(20to23)K20me1	0.868875	0.730012	0.757141	0.605853	0.643641	0.635336	0.712586	0.600249
H4(20to23)K20me2	1.10925	0.959657	0.90674	0.6833	0.827604	0.849657	0.909275	0.839157
H2AZ(1to19)ac0	1.14346	1.19905	1.22131	1.32636	1.32188	1.19571	1.42447	1.40524
H2B(1to29)ac0	0.965416	1.0494	1.14593	0.985931	1.1935	1.04046	1.04807	1.12158
H2B(1to29)K5ac1	0.204357	0.140243	0.0895869	0.184724	0.237849	0.177139	0.0716881	0.145433
H2A(4to11)ac0	0.841596	0.829231	0.796336	0.796759	0.830487	0.803806	0.794961	0.808505
H2A(4to11)K5ac1	1.12735	0.986908	1.15762	1.1945	1.04687	1.25656	1.14919	1.05152
H2A(4to11)K9ac1	1.21917	1.18109	1.08439	1.25632	0.980994	1.29099	1.09714	1.10312
H2A(4to11)K5ac1K9ac1	1.09182	0.909667	0.992789	1.26907	1.31527	1.31844	1.15486	0.984337
H2A(12to17)ac0	1.3134	1.42176	1.51317	1.52622	1.45075	1.48148	1.63247	1.50206
H2A(12to17)K13ac1	1.6927	2.02205	2.08712	2.08452	2.12624	2.11934	2.53844	2.22176
H2A(12to17)K15ac1	1.47773	1.79273	2.03861	1.94201	2.054	1.95933	2.26031	1.94472
H3K4me0	0.958921	1.04123	0.994738	0.96379	0.931666	1.02464	1.00706	0.96535
H3K4me1	0.782385	0.739295	0.709998	0.781151	0.739845	0.698815	0.624387	0.667953
H3K4me2	0.829379	0.753745	0.767297	0.760596	0.769719	0.712548	0.649737	0.683033
H3K4me3	0.861358	0.736444	0.775937	0.737941	0.72903	0.695679	0.666351	0.618012
H3K4ac1	1.05947	1.14855	1.21386	1.23463	1.34329	1.33837	1.39128	1.32693
H3K9me0K14ac0	1.06077	0.95181	1.0039	0.942153	0.925245	0.916536	0.895756	0.917725
H3K9me1K14ac0	1.00819	1.02936	1.0636	0.935599	1.1318	0.875588	1.00934	0.977765
H3K9me2K14ac0	1.0635	0.975076	1.08186	1.07808	1.17033	1.08359	1.0711	1.05197
H3K9me3K14ac0	1.1688	0.980247	0.986877	0.941708	0.934437	0.840346	0.845227	0.863646
H3K9ac1K14ac0	1.15138	1.01054	1.1474	1.20326	1.20433	1.0454	1.2214	1.10718
H3K9me0K14ac1	0.728437	0.788745	0.809004	0.746659	0.710578	0.816893	0.792847	0.818686
H3K9me1K14ac1	0.827104	0.924698	0.95368	0.992618	0.995607	1.05242	0.996169	1.12043
H3K9me2K14ac1	1.00435	1.07643	1.03346	1.2422	1.22028	1.3247	1.35427	1.30792
H3K9me3K14ac1	0.849269	0.874983	0.879231	0.911098	0.936668	0.939612	0.973229	0.964228
H3K9ac1K14ac1	0.750601	0.704494	0.806341	0.816024	0.857384	0.800715	0.80464	0.793365
H3K9me2S10ph1K14ac0	0.258889	0.189116	0.16592	0.157376	0.180061	0.160594	0.0718344	0.09455
H3K9me3S10ph1K14ac0	0.361001	0.220337	0.21042	0.185058	0.210477	0.193202	0.0664974	0.101143
H3K18ac0K23ac0	1.08911	1.12369	1.12532	1.02113	1.06212	1.02333	1.01003	1.11447
H3K18ac1K23ac0	1.10569	1.08193	1.23121	1.19403	1.24698	1.22236	1.23935	1.27025
H3K18ac0K23ac1	0.664738	0.676057	0.69759	0.690276	0.741669	0.691854	0.705173	0.703233
H3K18ac1K23ac1	0.831589	0.755137	0.868187	0.868525	0.955188	0.92613	0.838383	0.926071
H3K27me0K36me0	0.685343	0.500464	0.427597	0.35217	0.440487	0.327899	0.209908	0.258399
H3K27me0K36me1	0.467273	0.305515	0.291496	0.302024	0.350794	0.28068	0.144271	0.215122
H3K27me0K36me2	0.360741	0.292457	0.241538	0.304506	0.342683	0.277294	0.119523	0.222277
H3K27me0K36me3	0.41469	0.307371	0.256675	0.271096	0.300169	0.241048	0.0925368	0.155713
H3K27me1K36me0	0.770036	0.529232	0.533749	0.431781	0.507942	0.466734	0.392571	0.430806
H3K27me1K36me1	0.561521	0.380353	0.406808	0.326142	0.391213	0.350912	0.235216	0.331206
H3K27me1K36me2	0.39272	0.288877	0.271487	0.268169	0.326124	0.274409	0.139494	0.256997
H3K27me1K36me3	0.500032	0.335675	0.286884	0.27886	0.344846	0.290086	0.177197	0.250123
H3K27me2K36me0	0.826584	0.596778	0.589749	0.565928	0.776141	0.787672	0.709477	0.757032
H3K27me2K36me1	0.961976	0.864179	0.765023	0.667112	1.14437	1.28162	1.23965	1.26156
H3K27me2K36me2	0.632499	0.48661	0.401611	0.42529	0.665022	0.739387	0.656366	0.741601
H3K27me3K36me0	0.598895	0.463145	0.400182	0.476772	0.621359	0.731109	0.614918	0.732132
H3K27me3K36me1	1.6026	1.54388	1.24966	1.29636	2.82724	3.20211	3.30511	3.25237
H3K27me3K36me2	1.39311	1.70052	1.39739	1.49459	2.53261	2.8769	2.97138	2.74202
H3K27ac1K36me0	0.439259	0.317977	0.262782	0.337661	0.352011	0.308773	0.0862099	0.160553
H3K27ac1K36me1	0.38635	0.208206	0.195413	0.258241	0.311659	0.254154	0.0781183	0.106404
H3K27ac1K36me3	0.420799	0.270052	0.241603	0.292223	0.324096	0.249075	0.0918482	0.181314
H3.3K27me0K36me0	2.39714	2.33872	2.36322	1.7737	2.16783	1.89747	2.16571	1.80115
H3K56me0	1.01378	0.910447	0.944065	1.00172	0.959986	0.984762	0.9329	0.919899
H3K79me0	0.986285	0.831499	0.881505	0.868907	0.895573	0.82956	0.879573	0.959318
H3K79me1	1.34098	1.56489	1.33002	1.67437	1.78418	1.48078	1.83033	1.79266
H3K79me2	2.87728	3.89964	4.01559	3.30571	4.14221	3.8954	4.62176	3.97229

## Sheet: Ratios In Log2 Space
Histone Mark	Old1	Old2	Old3	Old4	Young1	Young2	Young3	Young4		Row Median Value
H4(4to17)ac0me0	-0.0465205	-0.0678315	-0.119415	-0.497763	-0.401626	-0.457207	-0.264403	-0.317558		-0.290981
H4(4to17)K5ac1me0	0.150117	0.199477	0.129158	-0.0541956	-0.0754009	0.00647658	0.202955	0.0121412		0.0706497
H4(4to17)K8ac1me0	0.070774	0.0199676	-0.0587196	-0.298732	-0.192607	-0.153807	-0.0186259	-0.200763		-0.106263
H4(4to17)K12ac1me0	-0.33824	-0.573086	-0.765316	-0.848773	-0.805611	-0.735647	-0.814692	-0.819304		-0.785464
H4(4to17)K16ac1me0	0.00361399	-0.0464892	-0.155341	-0.326233	-0.313972	-0.129617	0.392686	-0.167992		-0.142479
H4(4to17)K8ac1K12ac1me0	-0.388688	-0.636336	-0.791373	-0.832121	-0.772299	-0.829732	-1.07162	-1.20896		-0.810553
H4(4to17)K5ac1K8ac1me0	0.424996	0.0952802	0.33437	0.0344436	0.287154	0.236941	0.369259	0.0625561		0.262047
H4(4to17)K5ac1K16ac1me0	0.0386912	-0.021404	-0.049355	0.0450529	0.136959	0.339411	0.54143	0.145305		0.0910062
H4(4to17)K8ac1K16ac1me0	-0.260882	-0.461835	-0.57366	-0.469974	-0.454214	-0.303542	-0.204502	-0.451899		-0.453057
H4(4to17)K12ac1K16ac1me0	-0.402748	-0.674024	-0.839665	-0.782136	-0.683134	-0.485522	-0.56879	-0.735195		-0.678579
H4(4to17)K8ac1K12ac1K16ac1me0	-0.574941	-1.00677	-1.02046	-0.60898	-0.755253	-0.759973	-0.730028	-0.596261		-0.742641
H4(4to17)K5ac1K8ac1K12ac1me0	-0.356332	-0.827355	-0.917517	-0.450552	-0.747642	-0.861453	-1.04801	-0.650804		-0.787499
H4(4to17)K5ac1K8ac1K16ac1me0	-0.222869	-0.573813	-0.522571	-0.0506571	-0.261785	-0.341153	-0.0913235	0.0469804		-0.242327
H4(4to17)K5ac1K8ac1K12ac1K16ac1me0	-0.434239	-0.884066	-0.823444	-0.808024	-0.692773	-0.59127	-0.807411	-1.06482		-0.807718
H4(20to23)K20me0	-1.07584	-1.6115	-1.94943	-1.73071	-1.53543	-1.85128	-2.58351	-2.48291		-1.791
H4(20to23)K20me1	-0.202779	-0.454008	-0.401366	-0.722961	-0.635673	-0.654408	-0.488863	-0.736367		-0.562268
H4(20to23)K20me2	0.149586	-0.0594093	-0.14124	-0.549409	-0.272988	-0.235047	-0.137212	-0.252987		-0.188144
H2AZ(1to19)ac0	0.193412	0.261888	0.288431	0.407471	0.402594	0.257866	0.510423	0.490821		0.345513
H2B(1to29)ac0	-0.0507778	0.0695617	0.196519	-0.0204413	0.255203	0.057223	0.0677372	0.165532		0.0686495
H2B(1to29)K5ac1	-2.29083	-2.834	-3.48057	-2.43656	-2.07188	-2.49705	-3.80212	-2.78157		-2.63931
H2A(4to11)ac0	-0.248801	-0.270154	-0.328551	-0.327784	-0.267971	-0.31508	-0.331044	-0.306672		-0.310876
H2A(4to11)K5ac1	0.172936	-0.0190121	0.21116	0.256408	0.0660864	0.329481	0.200623	0.0724814		0.186779
H2A(4to11)K9ac1	0.285899	0.240113	0.116878	0.329199	-0.0276838	0.368475	0.133751	0.141588		0.19085
H2A(4to11)K5ac1K9ac1	0.126735	-0.13659	-0.0104414	0.343776	0.395358	0.398836	0.207714	-0.0227753		0.167224
H2A(12to17)ac0	0.393301	0.507682	0.597573	0.609961	0.5368	0.567043	0.707054	0.586938		0.57699
H2A(12to17)K13ac1	0.759329	1.01582	1.06151	1.05972	1.0883	1.08362	1.34394	1.1517		1.07256
H2A(12to17)K15ac1	0.563383	0.842159	1.02759	0.957553	1.03844	0.970361	1.17652	0.959562		0.964962
H3K4me0	-0.0605161	0.0582892	-0.0076117	-0.0532089	-0.102115	0.0351229	0.0101477	-0.0508755		-0.0292436
H3K4me1	-0.354049	-0.435779	-0.494113	-0.356327	-0.434706	-0.517018	-0.679488	-0.582182		-0.464946
H3K4me2	-0.269896	-0.407851	-0.382143	-0.394798	-0.377595	-0.488941	-0.622071	-0.549973		-0.401325
H3K4me3	-0.215314	-0.441352	-0.365988	-0.438423	-0.45595	-0.523505	-0.585646	-0.694293		-0.448651
H3K4ac1	0.0833475	0.199812	0.279606	0.304081	0.425773	0.420478	0.476413	0.408089		0.356085
H3K9me0K14ac0	0.0851166	-0.0712551	0.00561251	-0.085966	-0.112093	-0.125737	-0.158822	-0.123867		-0.0990293
H3K9me1K14ac0	0.0117673	0.0417546	0.0889561	-0.096038	0.178621	-0.191676	0.0134119	-0.0324399		0.0125896
H3K9me2K14ac0	0.0888247	-0.0364131	0.113508	0.108469	0.226913	0.115818	0.0990968	0.0730997		0.103783
H3K9me3K14ac0	0.225029	-0.0287834	-0.0190576	-0.0866483	-0.0978302	-0.250944	-0.24259	-0.211488		-0.0922392
H3K9ac1K14ac0	0.203366	0.0151258	0.198374	0.266946	0.268226	0.0640556	0.288535	0.146884		0.20087
H3K9me0K14ac1	-0.457124	-0.34237	-0.305781	-0.421479	-0.492935	-0.29178	-0.334886	-0.288619		-0.338628
H3K9me1K14ac1	-0.273859	-0.112945	-0.0684225	-0.0106894	-0.00635227	0.0737156	-0.00553699	0.164055		-0.00852084
H3K9me2K14ac1	0.00626914	0.106252	0.047478	0.312903	0.287209	0.405666	0.43751	0.387273		0.300056
H3K9me3K14ac1	-0.235707	-0.192672	-0.185686	-0.134321	-0.0943906	-0.0898622	-0.0391489	-0.0525536		-0.114356
H3K9ac1K14ac1	-0.413881	-0.50534	-0.310539	-0.293317	-0.221986	-0.320639	-0.313585	-0.333944		-0.317112
H3K9me2S10ph1K14ac0	-1.9496	-2.40266	-2.59144	-2.66772	-2.47344	-2.63851	-3.79918	-3.40278		-2.61497
H3K9me3S10ph1K14ac0	-1.46993	-2.18222	-2.24865	-2.43395	-2.24827	-2.37181	-3.91056	-3.30553		-2.31023
H3K18ac0K23ac0	0.123153	0.168245	0.170331	0.0301632	0.0869408	0.0332676	0.0143959	0.156358		0.105047
H3K18ac1K23ac0	0.144944	0.113608	0.300076	0.25584	0.318433	0.289671	0.309581	0.345116		0.294873
H3K18ac0K23ac1	-0.589141	-0.564783	-0.519549	-0.534754	-0.431152	-0.53146	-0.50395	-0.507924		-0.525505
H3K18ac1K23ac1	-0.266057	-0.405189	-0.203923	-0.203361	-0.066144	-0.110713	-0.254318	-0.110805		-0.203642
H3K27me0K36me0	-0.545102	-0.998662	-1.22568	-1.50566	-1.18283	-1.60868	-2.25217	-1.95233		-1.36567
H3K27me0K36me1	-1.09766	-1.71068	-1.77845	-1.72727	-1.5113	-1.833	-2.79314	-2.21677		-1.75286
H3K27me0K36me2	-1.47096	-1.77371	-2.04968	-1.71546	-1.54505	-1.85051	-3.06464	-2.16957		-1.81211
H3K27me0K36me3	-1.2699	-1.70195	-1.96198	-1.88313	-1.73615	-2.0526	-3.43383	-2.68304		-1.92255
H3K27me1K36me0	-0.377003	-0.918027	-0.905766	-1.21163	-0.977265	-1.09933	-1.34897	-1.21489		-1.0383
H3K27me1K36me1	-0.832588	-1.39459	-1.29758	-1.61643	-1.35397	-1.51082	-2.08794	-1.5942		-1.4527
H3K27me1K36me2	-1.34843	-1.79147	-1.88104	-1.89879	-1.61651	-1.8656	-2.84173	-1.96018		-1.87332
H3K27me1K36me3	-0.999906	-1.57486	-1.80146	-1.84239	-1.53597	-1.78545	-2.49657	-1.99929		-1.79346
H3K27me2K36me0	-0.274766	-0.744733	-0.761828	-0.821308	-0.36561	-0.344334	-0.495171	-0.401575		-0.448373
H3K27me2K36me1	-0.0559273	-0.210598	-0.386425	-0.583999	0.194557	0.357969	0.309931	0.335204		0.0693151
H3K27me2K36me2	-0.660864	-1.03916	-1.31613	-1.23348	-0.588526	-0.435599	-0.607428	-0.431286		-0.634146
H3K27me3K36me0	-0.739625	-1.11047	-1.32127	-1.06863	-0.686502	-0.451841	-0.701535	-0.449825		-0.72058
H3K27me3K36me1	0.680414	0.626562	0.321534	0.374466	1.49939	1.67902	1.7247	1.70149		1.0899
H3K27me3K36me2	0.478309	0.765973	0.482733	0.579751	1.34063	1.52452	1.57113	1.45524		1.0533
H3K27ac1K36me0	-1.18686	-1.65301	-1.92806	-1.56635	-1.50631	-1.69538	-3.536	-2.63888		-1.67419
H3K27ac1K36me1	-1.37202	-2.26391	-2.3554	-1.95321	-1.68196	-1.97622	-3.6782	-3.23238		-2.12007
H3K27ac1K36me3	-1.2488	-1.88869	-2.04929	-1.77486	-1.62551	-2.00535	-3.44461	-2.46343		-1.94702
H3.3K27me0K36me0	1.26131	1.22572	1.24075	0.826766	1.11625	0.924079	1.11484	0.848919		1.11554
H3K56me0	0.0197441	-0.135353	-0.0830412	0.00247673	-0.058914	-0.022153	-0.100206	-0.120453		-0.0709776
H3K79me0	-0.019923	-0.266213	-0.18196	-0.202727	-0.159117	-0.269581	-0.185125	-0.0599186		-0.183542
H3K79me1	0.423289	0.646065	0.411448	0.743616	0.835264	0.566357	0.872108	0.842105		0.694841
H3K79me2	1.52471	1.96334	2.00561	1.72496	2.0504	1.96177	2.20844	1.98997		1.97666

## Sheet: Row Normalization to Median
Histone Mark	Old1	Old2	Old3	Old4	Young1	Young2	Young3	Young4
H4(4to17)ac0me0	0.24446	0.223149	0.171565	-0.206783	-0.110645	-0.166226	0.0265773	-0.0265773
H4(4to17)K5ac1me0	0.0794671	0.128827	0.0585085	-0.124845	-0.146051	-0.0641731	0.132305	-0.0585085
H4(4to17)K8ac1me0	0.177037	0.126231	0.0475438	-0.192468	-0.0863436	-0.0475438	0.0876376	-0.0944992
H4(4to17)K12ac1me0	0.447223	0.212378	0.0201472	-0.0633096	-0.0201472	0.0498167	-0.0292283	-0.0338401
H4(4to17)K16ac1me0	0.146093	0.0959897	-0.0128619	-0.183754	-0.171493	0.0128619	0.535165	-0.025513
H4(4to17)K8ac1K12ac1me0	0.421865	0.174217	0.0191794	-0.0215682	0.0382539	-0.0191794	-0.261071	-0.398407
H4(4to17)K5ac1K8ac1me0	0.162949	-0.166767	0.0723227	-0.227604	0.0251064	-0.0251064	0.107212	-0.199491
H4(4to17)K5ac1K16ac1me0	-0.052315	-0.11241	-0.140361	-0.0459533	0.0459533	0.248405	0.450424	0.054299
H4(4to17)K8ac1K16ac1me0	0.192175	-0.00877839	-0.120604	-0.0169177	-0.00115718	0.149515	0.248554	0.00115718
H4(4to17)K12ac1K16ac1me0	0.275831	0.00455489	-0.161087	-0.103557	-0.00455489	0.193057	0.109788	-0.0566165
H4(4to17)K8ac1K12ac1K16ac1me0	0.1677	-0.264131	-0.277823	0.133661	-0.0126124	-0.0173318	0.0126124	0.14638
H4(4to17)K5ac1K8ac1K12ac1me0	0.431166	-0.0398564	-0.130018	0.336947	0.0398564	-0.0739546	-0.26051	0.136694
H4(4to17)K5ac1K8ac1K16ac1me0	0.0194578	-0.331486	-0.280244	0.19167	-0.0194578	-0.0988258	0.151004	0.289308
H4(4to17)K5ac1K8ac1K12ac1K16ac1me0	0.373478	-0.0763482	-0.0157261	-0.000306568	0.114945	0.216448	0.000306568	-0.257102
H4(20to23)K20me0	0.715151	0.179497	-0.158438	0.0602828	0.255567	-0.0602828	-0.79251	-0.691917
H4(20to23)K20me1	0.359489	0.10826	0.160902	-0.160693	-0.073405	-0.0921402	0.073405	-0.174099
H4(20to23)K20me2	0.33773	0.128734	0.0469037	-0.361265	-0.0848443	-0.0469037	0.0509318	-0.0648436
H2AZ(1to19)ac0	-0.152101	-0.0836245	-0.0570814	0.0619584	0.0570814	-0.0876465	0.16491	0.145309
H2B(1to29)ac0	-0.119427	0.000912243	0.12787	-0.0890907	0.186553	-0.0114264	-0.000912243	0.096883
H2B(1to29)K5ac1	0.348478	-0.19469	-0.841256	0.202752	0.56743	0.142263	-1.16281	-0.142263
H2A(4to11)ac0	0.0620756	0.0407226	-0.0176745	-0.0169078	0.0429051	-0.00420406	-0.0201678	0.00420406
H2A(4to11)K5ac1	-0.0138439	-0.205792	0.0243809	0.0696288	-0.120693	0.142701	0.0138439	-0.114298
H2A(4to11)K9ac1	0.0950487	0.0492626	-0.0739719	0.138348	-0.218534	0.177625	-0.0570988	-0.0492626
H2A(4to11)K5ac1K9ac1	-0.0404899	-0.303814	-0.177666	0.176551	0.228133	0.231611	0.0404899	-0.19
H2A(12to17)ac0	-0.183689	-0.0693086	0.0205823	0.0329711	-0.0401902	-0.00994757	0.130064	0.00994757
H2A(12to17)K13ac1	-0.313234	-0.0567477	-0.0110516	-0.0128458	0.0157379	0.0110516	0.271379	0.0791376
H2A(12to17)K15ac1	-0.401579	-0.122802	0.0626238	-0.00740871	0.0734746	0.00539927	0.21156	-0.00539927
H3K4me0	-0.0312725	0.0875328	0.0216319	-0.0239653	-0.0728715	0.0643665	0.0393912	-0.0216319
H3K4me1	0.110897	0.0291673	-0.0291673	0.108618	0.0302398	-0.0520721	-0.214543	-0.117237
H3K4me2	0.131429	-0.00652639	0.0191815	0.00652639	0.0237295	-0.0876165	-0.220746	-0.148648
H3K4me3	0.233336	0.00729912	0.0826623	0.0102274	-0.00729912	-0.0748548	-0.136995	-0.245642
H3K4ac1	-0.272737	-0.156273	-0.0764787	-0.0520043	0.0696877	0.0643931	0.120328	0.0520043
H3K9me0K14ac0	0.184146	0.0277743	0.104642	0.0130633	-0.0130633	-0.0267072	-0.0597926	-0.0248375
H3K9me1K14ac0	-0.000822317	0.029165	0.0763666	-0.108628	0.166031	-0.204266	0.000822317	-0.0450295
H3K9me2K14ac0	-0.014958	-0.140196	0.00972498	0.00468588	0.12313	0.0120355	-0.00468588	-0.030683
H3K9me3K14ac0	0.317268	0.0634559	0.0731817	0.00559098	-0.00559098	-0.158705	-0.15035	-0.119249
H3K9ac1K14ac0	0.00249565	-0.185744	-0.00249565	0.0660764	0.0673558	-0.136814	0.0876654	-0.0539861
H3K9me0K14ac1	-0.118496	-0.00374191	0.032847	-0.0828504	-0.154307	0.0468479	0.00374191	0.0500094
H3K9me1K14ac1	-0.265338	-0.104424	-0.0599016	-0.00216857	0.00216857	0.0822364	0.00298385	0.172576
H3K9me2K14ac1	-0.293787	-0.193803	-0.252578	0.0128469	-0.0128469	0.105611	0.137455	0.0872174
H3K9me3K14ac1	-0.121351	-0.0783165	-0.0713302	-0.0199653	0.0199653	0.0244937	0.075207	0.0618023
H3K9ac1K14ac1	-0.0967691	-0.188228	0.00657346	0.0237957	0.0951261	-0.00352721	0.00352721	-0.0168317
H3K9me2S10ph1K14ac0	0.665378	0.212316	0.0235309	-0.0527414	0.141531	-0.0235309	-1.18421	-0.787803
H3K9me3S10ph1K14ac0	0.840309	0.128016	0.0615802	-0.123717	0.0619654	-0.0615802	-1.60032	-0.995293
H3K18ac0K23ac0	0.0181063	0.0631981	0.065284	-0.0748838	-0.0181063	-0.0717794	-0.0906512	0.0513108
H3K18ac1K23ac0	-0.14993	-0.181266	0.00520229	-0.0390333	0.0235595	-0.00520229	0.0147074	0.0502427
H3K18ac0K23ac1	-0.0636369	-0.0392781	0.0059554	-0.00924986	0.0943528	-0.0059554	0.0215546	0.0175802
H3K18ac1K23ac1	-0.0624153	-0.201548	-0.000280815	0.000280815	0.137498	0.0929288	-0.0506762	0.0928371
H3K27me0K36me0	0.820564	0.367004	0.13999	-0.13999	0.182836	-0.243012	-0.886505	-0.586659
H3K27me0K36me1	0.655197	0.0421742	-0.0255924	0.0255924	0.241556	-0.0801442	-1.04028	-0.463911
H3K27me0K36me2	0.341145	0.0384042	-0.237566	0.0966502	0.267058	-0.0384042	-1.25253	-0.357461
H3K27me0K36me3	0.652659	0.220608	-0.0394298	0.0394298	0.186402	-0.13005	-1.51127	-0.760484
H3K27me1K36me0	0.661294	0.12027	0.13253	-0.173333	0.0610321	-0.0610321	-0.310677	-0.176593
H3K27me1K36me1	0.620116	0.0581134	0.155125	-0.163723	0.0987309	-0.0581134	-0.63524	-0.141497
H3K27me1K36me2	0.524896	0.0818504	-0.00772218	-0.0254657	0.256814	0.00772218	-0.968404	-0.0868564
H3K27me1K36me3	0.793549	0.218594	-0.00800724	-0.048934	0.25748	0.00800724	-0.703117	-0.205837
H3K27me2K36me0	0.173607	-0.29636	-0.313455	-0.372936	0.0827628	0.104039	-0.0467983	0.0467983
H3K27me2K36me1	-0.125242	-0.279914	-0.45574	-0.653314	0.125242	0.288654	0.240616	0.265889
H3K27me2K36me2	-0.0267181	-0.405015	-0.681982	-0.599336	0.0456203	0.198547	0.0267181	0.202861
H3K27me3K36me0	-0.0190452	-0.389886	-0.600692	-0.348048	0.0340777	0.268739	0.0190452	0.270755
H3K27me3K36me1	-0.40949	-0.463342	-0.76837	-0.715438	0.40949	0.589117	0.634796	0.611586
H3K27me3K36me2	-0.574991	-0.287326	-0.570567	-0.473549	0.287326	0.471218	0.517832	0.40194
H3K27ac1K36me0	0.487338	0.0211882	-0.253869	0.10784	0.167886	-0.0211882	-1.86181	-0.964687
H3K27ac1K36me1	0.74805	-0.143846	-0.235329	0.166859	0.438111	0.143846	-1.55813	-1.11231
H3K27ac1K36me3	0.698225	0.0583275	-0.102268	0.172164	0.321513	-0.0583275	-1.49759	-0.516414
H3.3K27me0K36me0	0.145771	0.110179	0.125209	-0.288777	0.00070629	-0.191464	-0.00070629	-0.266625
H3K56me0	0.0907217	-0.0643758	-0.0120636	0.0734543	0.0120636	0.0488246	-0.029228	-0.049475
H3K79me0	0.163619	-0.0826705	0.00158234	-0.0191844	0.024425	-0.0860387	-0.00158234	0.123624
H3K79me1	-0.271551	-0.0487751	-0.283392	0.0487751	0.140424	-0.128483	0.177267	0.147264
H3K79me2	-0.45195	-0.0133154	0.0289554	-0.251695	0.0737437	-0.0148843	0.231786	0.0133154

## Sheet: Final Values
Histone Mark	Old1	Old2	Old3	Old4	Young1	Young2	Young3	Young4
H4(4to17)ac0me0	0.24446	0.223149	0.171565	-0.206783	-0.110645	-0.166226	0.0265773	-0.0265773
H4(4to17)K5ac1me0	0.0794671	0.128827	0.0585085	-0.124845	-0.146051	-0.0641731	0.132305	-0.0585085
H4(4to17)K8ac1me0	0.177037	0.126231	0.0475438	-0.192468	-0.0863436	-0.0475438	0.0876376	-0.0944992
H4(4to17)K12ac1me0	0.447223	0.212378	0.0201472	-0.0633096	-0.0201472	0.0498167	-0.0292283	-0.0338401
H4(4to17)K16ac1me0	0.146093	0.0959897	-0.0128619	-0.183754	-0.171493	0.0128619	0.535165	-0.025513
H4(4to17)K8ac1K12ac1me0	0.421865	0.174217	0.0191794	-0.0215682	0.0382539	-0.0191794	-0.261071	-0.398407
H4(4to17)K5ac1K8ac1me0	0.162949	-0.166767	0.0723227	-0.227604	0.0251064	-0.0251064	0.107212	-0.199491
H4(4to17)K5ac1K16ac1me0	-0.052315	-0.11241	-0.140361	-0.0459533	0.0459533	0.248405	0.450424	0.054299
H4(4to17)K8ac1K16ac1me0	0.192175	-0.00877839	-0.120604	-0.0169177	-0.00115718	0.149515	0.248554	0.00115718
H4(4to17)K12ac1K16ac1me0	0.275831	0.00455489	-0.161087	-0.103557	-0.00455489	0.193057	0.109788	-0.0566165
H4(4to17)K8ac1K12ac1K16ac1me0	0.1677	-0.264131	-0.277823	0.133661	-0.0126124	-0.0173318	0.0126124	0.14638
H4(4to17)K5ac1K8ac1K12ac1me0	0.431166	-0.0398564	-0.130018	0.336947	0.0398564	-0.0739546	-0.26051	0.136694
H4(4to17)K5ac1K8ac1K16ac1me0	0.0194578	-0.331486	-0.280244	0.19167	-0.0194578	-0.0988258	0.151004	0.289308
H4(4to17)K5ac1K8ac1K12ac1K16ac1me0	0.373478	-0.0763482	-0.0157261	-0.000306568	0.114945	0.216448	0.000306568	-0.257102
H4(20to23)K20me0	0.715151	0.179497	-0.158438	0.0602828	0.255567	-0.0602828	-0.79251	-0.691917
H4(20to23)K20me1	0.359489	0.10826	0.160902	-0.160693	-0.073405	-0.0921402	0.073405	-0.174099
H4(20to23)K20me2	0.33773	0.128734	0.0469037	-0.361265	-0.0848443	-0.0469037	0.0509318	-0.0648436
H2AZ(1to19)ac0	-0.152101	-0.0836245	-0.0570814	0.0619584	0.0570814	-0.0876465	0.16491	0.145309
H2B(1to29)ac0	-0.119427	0.000912243	0.12787	-0.0890907	0.186553	-0.0114264	-0.000912243	0.096883
H2B(1to29)K5ac1	0.348478	-0.19469	-0.841256	0.202752	0.56743	0.142263	-1.16281	-0.142263
H2A(4to11)ac0	0.0620756	0.0407226	-0.0176745	-0.0169078	0.0429051	-0.00420406	-0.0201678	0.00420406
H2A(4to11)K5ac1	-0.0138439	-0.205792	0.0243809	0.0696288	-0.120693	0.142701	0.0138439	-0.114298
H2A(4to11)K9ac1	0.0950487	0.0492626	-0.0739719	0.138348	-0.218534	0.177625	-0.0570988	-0.0492626
H2A(4to11)K5ac1K9ac1	-0.0404899	-0.303814	-0.177666	0.176551	0.228133	0.231611	0.0404899	-0.19
H2A(12to17)ac0	-0.183689	-0.0693086	0.0205823	0.0329711	-0.0401902	-0.00994757	0.130064	0.00994757
H2A(12to17)K13ac1	-0.313234	-0.0567477	-0.0110516	-0.0128458	0.0157379	0.0110516	0.271379	0.0791376
H2A(12to17)K15ac1	-0.401579	-0.122802	0.0626238	-0.00740871	0.0734746	0.00539927	0.21156	-0.00539927
H3K4me0	-0.0312725	0.0875328	0.0216319	-0.0239653	-0.0728715	0.0643665	0.0393912	-0.0216319
H3K4me1	0.110897	0.0291673	-0.0291673	0.108618	0.0302398	-0.0520721	-0.214543	-0.117237
H3K4me2	0.131429	-0.00652639	0.0191815	0.00652639	0.0237295	-0.0876165	-0.220746	-0.148648
H3K4me3	0.233336	0.00729912	0.0826623	0.0102274	-0.00729912	-0.0748548	-0.136995	-0.245642
H3K4ac1	-0.272737	-0.156273	-0.0764787	-0.0520043	0.0696877	0.0643931	0.120328	0.0520043
H3K9me0K14ac0	0.184146	0.0277743	0.104642	0.0130633	-0.0130633	-0.0267072	-0.0597926	-0.0248375
H3K9me1K14ac0	-0.000822317	0.029165	0.0763666	-0.108628	0.166031	-0.204266	0.000822317	-0.0450295
H3K9me2K14ac0	-0.014958	-0.140196	0.00972498	0.00468588	0.12313	0.0120355	-0.00468588	-0.030683
H3K9me3K14ac0	0.317268	0.0634559	0.0731817	0.00559098	-0.00559098	-0.158705	-0.15035	-0.119249
H3K9ac1K14ac0	0.00249565	-0.185744	-0.00249565	0.0660764	0.0673558	-0.136814	0.0876654	-0.0539861
H3K9me0K14ac1	-0.118496	-0.00374191	0.032847	-0.0828504	-0.154307	0.0468479	0.00374191	0.0500094
H3K9me1K14ac1	-0.265338	-0.104424	-0.0599016	-0.00216857	0.00216857	0.0822364	0.00298385	0.172576
H3K9me2K14ac1	-0.293787	-0.193803	-0.252578	0.0128469	-0.0128469	0.105611	0.137455	0.0872174
H3K9me3K14ac1	-0.121351	-0.0783165	-0.0713302	-0.0199653	0.0199653	0.0244937	0.075207	0.0618023
H3K9ac1K14ac1	-0.0967691	-0.188228	0.00657346	0.0237957	0.0951261	-0.00352721	0.00352721	-0.0168317
H3K9me2S10ph1K14ac0	0.665378	0.212316	0.0235309	-0.0527414	0.141531	-0.0235309	-1.18421	-0.787803
H3K9me3S10ph1K14ac0	0.840309	0.128016	0.0615802	-0.123717	0.0619654	-0.0615802	-1.60032	-0.995293
H3K18ac0K23ac0	0.0181063	0.0631981	0.065284	-0.0748838	-0.0181063	-0.0717794	-0.0906512	0.0513108
H3K18ac1K23ac0	-0.14993	-0.181266	0.00520229	-0.0390333	0.0235595	-0.00520229	0.0147074	0.0502427
H3K18ac0K23ac1	-0.0636369	-0.0392781	0.0059554	-0.00924986	0.0943528	-0.0059554	0.0215546	0.0175802
H3K18ac1K23ac1	-0.0624153	-0.201548	-0.000280815	0.000280815	0.137498	0.0929288	-0.0506762	0.0928371
H3K27me0K36me0	0.820564	0.367004	0.13999	-0.13999	0.182836	-0.243012	-0.886505	-0.586659
H3K27me0K36me1	0.655197	0.0421742	-0.0255924	0.0255924	0.241556	-0.0801442	-1.04028	-0.463911
H3K27me0K36me2	0.341145	0.0384042	-0.237566	0.0966502	0.267058	-0.0384042	-1.25253	-0.357461
H3K27me0K36me3	0.652659	0.220608	-0.0394298	0.0394298	0.186402	-0.13005	-1.51127	-0.760484
H3K27me1K36me0	0.661294	0.12027	0.13253	-0.173333	0.0610321	-0.0610321	-0.310677	-0.176593
H3K27me1K36me1	0.620116	0.0581134	0.155125	-0.163723	0.0987309	-0.0581134	-0.63524	-0.141497
H3K27me1K36me2	0.524896	0.0818504	-0.00772218	-0.0254657	0.256814	0.00772218	-0.968404	-0.0868564
H3K27me1K36me3	0.793549	0.218594	-0.00800724	-0.048934	0.25748	0.00800724	-0.703117	-0.205837
H3K27me2K36me0	0.173607	-0.29636	-0.313455	-0.372936	0.0827628	0.104039	-0.0467983	0.0467983
H3K27me2K36me1	-0.125242	-0.279914	-0.45574	-0.653314	0.125242	0.288654	0.240616	0.265889
H3K27me2K36me2	-0.0267181	-0.405015	-0.681982	-0.599336	0.0456203	0.198547	0.0267181	0.202861
H3K27me3K36me0	-0.0190452	-0.389886	-0.600692	-0.348048	0.0340777	0.268739	0.0190452	0.270755
H3K27me3K36me1	-0.40949	-0.463342	-0.76837	-0.715438	0.40949	0.589117	0.634796	0.611586
H3K27me3K36me2	-0.574991	-0.287326	-0.570567	-0.473549	0.287326	0.471218	0.517832	0.40194
H3K27ac1K36me0	0.487338	0.0211882	-0.253869	0.10784	0.167886	-0.0211882	-1.86181	-0.964687
H3K27ac1K36me1	0.74805	-0.143846	-0.235329	0.166859	0.438111	0.143846	-1.55813	-1.11231
H3K27ac1K36me3	0.698225	0.0583275	-0.102268	0.172164	0.321513	-0.0583275	-1.49759	-0.516414
H3.3K27me0K36me0	0.145771	0.110179	0.125209	-0.288777	0.00070629	-0.191464	-0.00070629	-0.266625
H3K56me0	0.0907217	-0.0643758	-0.0120636	0.0734543	0.0120636	0.0488246	-0.029228	-0.049475
H3K79me0	0.163619	-0.0826705	0.00158234	-0.0191844	0.024425	-0.0860387	-0.00158234	0.123624
H3K79me1	-0.271551	-0.0487751	-0.283392	0.0487751	0.140424	-0.128483	0.177267	0.147264
H3K79me2	-0.45195	-0.0133154	0.0289554	-0.251695	0.0737437	-0.0148843	0.231786	0.0133154
